# Supplementary material for: Performance of Winter Wheat Cultivars Grown Organically and Conventionally with Focus on Fusarium Head Blight and Fusarium Trichothecene Toxins
Source: Microorganisms. 2019 Oct 11;7(10):439. doi: 10.3390/microorganisms7100439 (PMC6843174; doi:10.3390/microorganisms7100439)
Supplement: Supplementary file 1 [file microorganisms-07-00439-s001.zip]

Archive with 7 entries (7 files):
- Table S1.docx
- Table S2.docx
- Table S3.docx
- Table S4.docx
- Table S5.docx
- Table S6.docx
- Table S7.docx
